# Supplementary material for: Determining the Influence of Habitual Dietary Protein Intake on Physiological Muscle Parameters in Youth and Older Age
Source: Nutrients. 2021 Oct 12;13(10):3560. doi: 10.3390/nu13103560 (PMC8539198; doi:10.3390/nu13103560)
Supplement: Supplementary file 1 [file nutrients-13-03560-s001.zip]

Archive with 1 entries (1 files):
- nutrients-1384954-supplementary.pdf
